# Supplementary material for: Oral Cancer Numerical Index (OCNI): Development and Validation of a Cytology-Based Risk Assessment for Oral Lesions
Source: J Clin Med. 2026 Jun 17;15(12):4692. doi: 10.3390/jcm15124692 (PMC13301221; doi:10.3390/jcm15124692)
Supplement: Supplementary file 1 [file jcm-15-04692-s001.zip]

Archive with 1 entries (1 files):
- jcm-4351111-supplementary.pdf
